# Supplementary material for: Fecal Microbiome Analysis Distinguishes Bacterial Taxa Biomarkers Associated with Red Fillet Color in Rainbow Trout
Source: Microorganisms. 2023 Nov 4;11(11):2704. doi: 10.3390/microorganisms11112704 (PMC10673235; doi:10.3390/microorganisms11112704)
Supplement: Supplementary file 1 [file microorganisms-11-02704-s001.zip]

Archive with 1 entries (1 files):
- microorganisms-2664476-supplementary.xlsx
